# Supplementary material for: Influence of parental behavior on myopigenic behaviors and risk of myopia: analysis of nationwide survey data in children aged 3 to 18 years
Source: BMC Public Health. 2022 Aug 30;22:1637. doi: 10.1186/s12889-022-14036-5 (PMC9426005; doi:10.1186/s12889-022-14036-5)
Supplement: Supplementary file 1 — Additional file 1. [file 12889_2022_14036_MOESM1_ESM.zip]

Archive with 9 entries (9 files):
- mmc1.pdf
- mmc2.pdf
- mmc3.pdf
- mmc4.pdf
- mmc5.pdf
- mmc6.pdf
- mmc7.pdf
- mmc8.pdf
- mmc9.pdf
